# Supplementary material for: Altered Expression of Epigenetic and Transcriptional Regulators in ERβ Knockout Rat Ovaries During Postnatal Development
Source: Int J Mol Sci. 2025 Jan 17;26(2):760. doi: 10.3390/ijms26020760 (PMC11765817; doi:10.3390/ijms26020760)
Supplement: Supplementary file 1 [file ijms-26-00760-s001.zip]

Archive with 1 entries (1 files):
- ijms-3344554-supplementary.pdf
